# Supplementary material for: Compensatory Interactions between Corneal and Internal Astigmatism despite Lifestyle Changes
Source: Children (Basel). 2024 Jan 25;11(2):154. doi: 10.3390/children11020154 (PMC10887046; doi:10.3390/children11020154)
Supplement: Supplementary file 1 [file children-11-00154-s001.zip]

Archive with 1 entries (1 files):
- children-2830698-supplementary.pdf
